# Supplementary material for: DCE-MRI and DWI can differentiate benign from malignant prostate tumors when serum PSA is ≥10 ng/ml
Source: Front Oncol. 2022 Dec 12;12:925186. doi: 10.3389/fonc.2022.925186 (PMC9792168; doi:10.3389/fonc.2022.925186)
Supplement: Supplementary file 1 [file DataSheet_1.zip]

Archive with 24 entries (22 files):
- down/
- __MACOSX/._down
- down/.DS_Store
- __MACOSX/down/._.DS_Store
- down/τùàτÉå.jpg
- __MACOSX/down/._τùàτÉå.jpg
- down/MRI/
- __MACOSX/down/._MRI
- down/MRI/σ╛«Σ┐íσ¢╛τëç_20210114110958.jpg
- __MACOSX/down/MRI/._σ╛«Σ┐íσ¢╛τëç_20210114110958.jpg
- down/MRI/σ╛«Σ┐íσ¢╛τëç_20210114111014.jpg
- __MACOSX/down/MRI/._σ╛«Σ┐íσ¢╛τëç_20210114111014.jpg
- down/MRI/σ╛«Σ┐íσ¢╛τëç_20210114110906.jpg
- __MACOSX/down/MRI/._σ╛«Σ┐íσ¢╛τëç_20210114110906.jpg
- down/MRI/σ╛«Σ┐íσ¢╛τëç_20210114111006.jpg
- __MACOSX/down/MRI/._σ╛«Σ┐íσ¢╛τëç_20210114111006.jpg
- down/MRI/σ╛«Σ┐íσ¢╛τëç_20210114110937.jpg
- __MACOSX/down/MRI/._σ╛«Σ┐íσ¢╛τëç_20210114110937.jpg
- down/MRI/σ╛«Σ┐íσ¢╛τëç_20210114111019.jpg
- __MACOSX/down/MRI/._σ╛«Σ┐íσ¢╛τëç_20210114111019.jpg
- down/MRI/σ╛«Σ┐íσ¢╛τëç_20210114110941.jpg
- __MACOSX/down/MRI/._σ╛«Σ┐íσ¢╛τëç_20210114110941.jpg
- down/MRI/σ╛«Σ┐íσ¢╛τëç_20210114110953.jpg
- __MACOSX/down/MRI/._σ╛«Σ┐íσ¢╛τëç_20210114110953.jpg
