# Supplementary material for: DCE-MRI and DWI can differentiate benign from malignant prostate tumors when serum PSA is ≥10 ng/ml
Source: Front Oncol. 2022 Dec 12;12:925186. doi: 10.3389/fonc.2022.925186 (PMC9792168; doi:10.3389/fonc.2022.925186)
Supplement: Supplementary file 2 [file DataSheet_2.zip]

Archive with 10 entries (9 files):
- statistics/
- __MACOSX/._statistics
- statistics/.DS_Store
- __MACOSX/statistics/._.DS_Store
- statistics/Φ╛ôσç║4.spv
- __MACOSX/statistics/._Φ╛ôσç║4.spv
- statistics/Project1.pzfx
- __MACOSX/statistics/._Project1.pzfx
- statistics/μùáμáçΘóÿ1.sav
- __MACOSX/statistics/._μùáμáçΘóÿ1.sav
