# Supplementary material for: DCE-MRI and DWI can differentiate benign from malignant prostate tumors when serum PSA is ≥10 ng/ml
Source: Front Oncol. 2022 Dec 12;12:925186. doi: 10.3389/fonc.2022.925186 (PMC9792168; doi:10.3389/fonc.2022.925186)
Supplement: Supplementary file 3 [file Table_1.xlsx]

## Sheet: sunhongdata的副本
Level	Age	P1-RADS	PSA	Ktrans	Kep	Ve	Vp	ADC	Gleason
1	57	3	33.99	1.997	1.663	0.804	0.284	1.201	3+4
1	76	3	34.06	1.94	1.625	0.765	0.28	0.988	3+4
1	65	4	36.16	1.797	1.552	0.755	0.297	0.89	3+4
1	65	4	41.63	1.767	1.424	0.739	0.22	1.334	4+3
1	54	3	35.07	1.884	1.521	0.805	0.25	1.185	3+4
1	53	3	44.54	1.878	1.822	0.637	0.192	0.982	3+4
1	68	3	45.33	2.018	1.5	0.756	0.274	1.06	3+4
1	78	4	33.85	1.697	1.323	0.612	0.339	0.799	4+3
1	54	4	40.69	1.579	1.189	0.614	0.224	1.045	4+3
1	56	3	38.67	1.833	1.832	0.761	0.294	1.237	3+4
1	62	3	33.3	1.944	1.58	0.678	0.236	0.879	3+4
1	70	4	36.36	1.982	1.834	0.654	0.293	0.806	4+3
1	62	4	43.74	1.883	1.547	0.724	0.262	1.28	4+3
1	68	4	41.11	1.591	1.21	0.636	0.235	0.873	4+3
1	67	4	34.54	1.894	1.361	0.618	0.229	1.106	4+3
1	78	3	44.9	1.505	1.256	0.708	0.304	1.006	4+3
1	61	4	38.62	1.826	1.618	0.721	0.295	1.377	4+3
1	68	3	35.26	1.675	1.6	0.72	0.284	1.211	8
1	59	3	35.13	1.701	1.544	0.679	0.291	1.044	8
1	64	3	38.91	1.937	1.308	0.762	0.267	0.773	8
1	68	4	40.38	1.937	1.576	0.681	0.239	1.309	8
1	67	3	40.57	1.87	1.369	0.67	0.24	0.881	8
1	63	4	39.69	1.923	1.716	0.737	0.236	0.939	8
1	64	3	40.25	1.697	1.351	0.637	0.297	0.824	6
1	70	4	40.73	1.764	1.48	0.71	0.277	1.354	8
1	63	4	41.87	1.699	1.37	0.701	0.236	1.217	9
1	62	1	42.51	1.88	1.364	0.641	0.232	1.032	6
1	58	1	40.45	1.748	1.684	0.738	0.238	1.203	5
1	68	4	41.21	1.708	1.545	0.715	0.277	0.981	9
1	64	4	36.32	1.789	1.397	0.747	0.27	1.05	9
1	64	3	36.76	1.693	1.381	0.693	0.246	1.037	10
1	68	3	42.01	1.932	1.589	0.722	0.244	1.321	10
mean	64.5	3.34375	39.0191	1.8115	1.50409	0.704375	0.261937	1.0695
	64.5	3	39.01	1.811	1.504	0.704	0.261	1.069
stand	6.20987	0.774975	3.48465	0.128587	0.170893	0.0529574	0.0312249	0.17773
	6.2	0	3.48	0.128	0.17	0.052	0.031	0.177
0	60	1	26.77	1.888	1.439	0.646	0.258	1.762
0	64	1	29.18	1.617	1.225	0.736	0.293	1.512
0	57	1	32.91	1.628	1.24	0.73	0.346	1.728
0	68	1	20.86	1.847	1.258	0.72	0.241	1.946
0	53	1	20.96	1.677	1.339	0.729	0.255	1.697
0	47	1	36.74	1.975	1.396	0.63	0.322	1.866
0	44	1	21.01	1.981	1.243	0.797	0.251	1.723
0	75	1	34.77	1.846	1.485	0.622	0.294	1.48
0	65	1	25.14	1.493	1.213	0.783	0.293	1.665
0	60	1	38.16	1.743	1.271	0.791	0.258	1.836
0	47	1	34.25	1.47	1.36	0.625	0.33	1.832
0	48	1	22.81	1.674	1.457	0.793	0.261	2
0	51	1	21.26	1.869	1.518	0.681	0.306	1.649
0	65	1	30.29	1.902	1.25	0.677	0.314	1.757
0	67	4	22.79	1.406	1.303	0.742	0.35	1.653
0	74	4	27.21	1.542	1.375	0.692	0.256	1.891
0	70	4	24.31	1.93	1.212	0.746	0.271	2.117
0	45	4	23.71	1.458	1.353	0.642	0.334	1.789
0	66	3	22.59	1.76	1.46	0.644	0.264	1.819
0	47	4	25.78	1.597	1.466	0.604	0.281	1.951
0	60	3	29.45	1.658	1.438	0.64	0.335	1.823
0	62	3	23.2	1.904	1.318	0.756	0.244	2.072
0	59	4	31.31	1.656	1.407	0.709	0.255	1.608
0	46	3	21.91	1.749	1.495	0.742	0.331	2.097
0	66	3	24.24	1.424	1.52	0.602	0.296	1.603
0	67	4	29.13	1.448	1.223	0.68	0.254	1.449
0	56	3	31.26	1.549	1.372	0.743	0.225	1.902
0	57	4	21.27	1.835	1.424	0.705	0.292	2.024
0	55	3	30.51	1.789	1.479	0.727	0.32	1.858
0	60	4	28.45	1.551	1.416	0.705	0.259	1.798
0	65	4	25.37	1.694	1.406	0.751	0.318	2.087
0	64	3	28.95	1.617	1.408	0.643	0.228	1.722
0	59	3	24.37	1.882	1.358	0.736	0.331	1.493
mean	59.0606	2.45455	26.9976	1.69876	1.36748	0.702091	0.286848	1.79421
	59	2	26.99	1.698	1.367	0.702	0.286	1.794
stand	8.44928	1.30479	4.79759	0.169555	0.0953066	0.0563954	0.0360649	0.180922
	8.4	1	4.79	0.169	0.095	0.056	0.036	0.18
